# Supplementary material for: Effects of Alkalinity Stress on Amino Acid Metabolism Profiles and Oxidative-Stress-Mediated Apoptosis/Ferroptosis in Hybrid Sturgeon (Huso dauricus ♀ × Acipenser schrenckii ♂) Livers
Source: Int J Mol Sci. 2024 Sep 27;25(19):10456. doi: 10.3390/ijms251910456 (PMC11476414; doi:10.3390/ijms251910456)
Supplement: Supplementary file 1 [file ijms-25-10456-s001.zip]

Archive with 1 entries (1 files):
- ijms-3221779-supplementary.pdf
